# Supplementary material for: Causal relationship between anti-inflammatory drugs and cancer: a pan-cancer study with Mendelian randomization
Source: Front Genet. 2024 May 24;15:1392745. doi: 10.3389/fgene.2024.1392745 (PMC11156997; doi:10.3389/fgene.2024.1392745)
Supplement: Supplementary file 1 [file DataSheet1.zip]

Archive with 5 entries (4 files):
- Supplementary Materials/
- Supplementary Materials/Supplementary Table S1-S3.docx
- Supplementary Materials/Supplementary Table S4.xlsx
- Supplementary Materials/Supplementary Table S5.xlsx
- Supplementary Materials/Supplementary Table S6.xlsx
