# Supplementary material for: Causal relationship between anti-inflammatory drugs and cancer: a pan-cancer study with Mendelian randomization
Source: Front Genet. 2024 May 24;15:1392745. doi: 10.3389/fgene.2024.1392745 (PMC11156997; doi:10.3389/fgene.2024.1392745)
Supplement: Supplementary file 1 [file DataSheet1.zip › Supplementary Materials/Supplementary Table S4.xlsx]

## Sheet: Sheet1
ATC Code	Drug Name	Cases	Controls	Description
M01A	NSAIDs	74150	90370	Anti-inflammatory and antirheumatic products, non-steroids
N02BA	Aspirin	61583	50427	Salicylic acid and derivatives
N02BE	Anilides	83218	96592	Anilides
