# Supplementary material for: Causal relationship between anti-inflammatory drugs and cancer: a pan-cancer study with Mendelian randomization
Source: Front Genet. 2024 May 24;15:1392745. doi: 10.3389/fgene.2024.1392745 (PMC11156997; doi:10.3389/fgene.2024.1392745)
Supplement: Supplementary file 1 [file DataSheet1.zip › Supplementary Materials/Supplementary Table S5.xlsx]

## Sheet: Sheet1
Name	Type	SNP	effect_allele.exposure	other_allele.exposure	eaf.exposure	beta.exposure	se.exposure	pval.exposure	samplesize.exposure
NSAIDs	M01A	rs3737240	T	C	0.394724	-0.0368169	0.00704936	1.8e-07	164520
NSAIDs	M01A	rs1632360	G	A	0.055406	0.0788666	0.0151763	2e-07	164520
NSAIDs	M01A	rs12409445	C	T	0.189279	-0.0447675	0.00901527	6.8e-07	164520
NSAIDs	M01A	rs3821269	A	G	0.498446	0.0375317	0.00692265	5.9e-08	164520
NSAIDs	M01A	rs7687973	C	T	0.224488	-0.0443426	0.00832358	1e-07	164520
NSAIDs	M01A	rs151415	G	C	0.237333	0.0426356	0.00820871	2.1e-07	164520
NSAIDs	M01A	rs56166763	C	G	0.368625	-0.0408539	0.00716274	1.2e-08	164520
NSAIDs	M01A	rs12522598	G	A	0.288625	0.0452195	0.0076216	3e-09	164520
NSAIDs	M01A	rs6891880	G	A	0.42715	-0.0384918	0.00705772	4.9e-08	164520
NSAIDs	M01A	rs359431	C	T	0.436943	0.036749	0.0069653	1.3e-07	164520
NSAIDs	M01A	rs2517611	G	A	0.229963	-0.0504843	0.00819053	7.1e-10	164520
NSAIDs	M01A	rs114212906	T	C	0.0468755	0.0920681	0.0163273	1.7e-08	164520
NSAIDs	M01A	rs2608029	G	C	0.334166	0.0361559	0.00734273	8.5e-07	164520
NSAIDs	M01A	rs71510292	C	T	0.0480393	0.0816581	0.0162884	5.4e-07	164520
NSAIDs	M01A	rs113041162	A	G	0.147178	0.0498522	0.00975768	3.2e-07	164520
NSAIDs	M01A	rs11597763	G	A	0.203493	0.0430412	0.00858428	5.3e-07	164520
NSAIDs	M01A	rs1544861	T	C	0.332722	-0.0365739	0.00735606	6.6e-07	164520
NSAIDs	M01A	rs3001426	C	T	0.452847	-0.0561918	0.00700351	1e-15	164520
NSAIDs	M01A	rs56044130	G	A	0.0945662	0.0580325	0.0118345	9.4e-07	164520
NSAIDs	M01A	rs34862454	C	T	0.329747	-0.0401973	0.00734261	4.4e-08	164520
NSAIDs	M01A	rs56236914	T	C	0.184439	0.0486024	0.00894446	5.5e-08	164520
NSAIDs	M01A	rs55938136	G	A	0.225022	0.0416525	0.00826897	4.7e-07	164520
NSAIDs	M01A	rs10164103	G	A	0.0970795	-0.057614	0.0116731	8e-07	164520
Aspirin	N02BA	rs583104	G	T	0.224727	-0.0780393	0.00946748	1.7e-16	112010
Aspirin	N02BA	rs10218528	A	T	0.393114	-0.0411494	0.00815716	4.5e-07	112010
Aspirin	N02BA	rs4299376	G	T	0.324419	0.0452836	0.00845911	8.6e-08	112010
Aspirin	N02BA	rs2523589	T	G	0.495166	0.0443952	0.00792336	2.1e-08	112010
Aspirin	N02BA	rs117733303	G	A	0.0197081	0.184581	0.0284657	8.9e-11	112010
Aspirin	N02BA	rs74617384	T	A	0.0826667	0.105044	0.0143734	2.7e-13	112010
Aspirin	N02BA	rs56226325	T	C	0.154754	-0.0566831	0.0109367	2.2e-07	112010
Aspirin	N02BA	rs75278536	G	T	0.106439	-0.067283	0.0128424	1.6e-07	112010
Aspirin	N02BA	rs28601761	G	C	0.415104	-0.0606658	0.00819194	1.3e-13	112010
Aspirin	N02BA	rs1831733	C	T	0.483126	0.0457927	0.00797576	9.4e-09	112010
Aspirin	N02BA	rs635634	T	C	0.184501	0.0666382	0.0102339	7.4e-11	112010
Aspirin	N02BA	rs10887793	T	G	0.448242	0.0427206	0.00802994	1e-07	112010
Aspirin	N02BA	rs964184	G	C	0.13389	0.0632619	0.0115952	4.9e-08	112010
Aspirin	N02BA	rs7315004	A	T	0.418718	-0.0407603	0.00808484	4.6e-07	112010
Aspirin	N02BA	rs73015016	A	G	0.117682	-0.0956573	0.0122712	6.4e-15	112010
Aspirin	N02BA	rs7412	T	C	0.0784037	-0.110777	0.0147028	4.9e-14	112010
Anilides	N02BE	rs2274319	T	C	0.348156	0.0360213	0.006854	1.5e-07	179810
Anilides	N02BE	rs12568655	A	G	0.388338	-0.0407318	0.00669376	1.2e-09	179810
Anilides	N02BE	rs4663983	G	A	0.191953	-0.0557778	0.00828649	1.7e-11	179810
Anilides	N02BE	rs7567892	T	C	0.0988176	0.0614206	0.0109503	2e-08	179810
Anilides	N02BE	rs10033431	C	T	0.266911	0.0375685	0.007417	4.1e-07	179810
Anilides	N02BE	rs17449582	T	C	0.364194	0.0342127	0.00676246	4.2e-07	179810
Anilides	N02BE	rs3130486	T	C	0.265164	-0.0549275	0.00738651	1e-13	179810
Anilides	N02BE	rs6568392	G	T	0.219034	0.0401726	0.00789042	3.6e-07	179810
Anilides	N02BE	rs11172113	C	T	0.409705	-0.0534063	0.00664159	8.9e-16	179810
Anilides	N02BE	rs12438004	C	A	0.41891	0.0351901	0.00666994	1.3e-07	179810
Anilides	N02BE	rs9925184	C	T	0.435833	0.0328464	0.00665985	8.1e-07	179810
Anilides	N02BE	rs74618578	G	A	0.0259791	-0.103651	0.0205585	4.6e-07	179810
Anilides	N02BE	rs9915717	A	G	0.203134	0.0417329	0.00815794	3.1e-07	179810
Anilides	N02BE	rs17652520	A	G	0.231386	0.0557098	0.00778125	8.1e-13	179810
Anilides	N02BE	rs1942262	A	G	0.292683	0.0369074	0.00720418	3e-07	179810
Anilides	N02BE	rs293566	C	T	0.33269	0.0346617	0.00693147	5.7e-07	179810
