# Supplementary material for: Causal relationship between anti-inflammatory drugs and cancer: a pan-cancer study with Mendelian randomization
Source: Front Genet. 2024 May 24;15:1392745. doi: 10.3389/fgene.2024.1392745 (PMC11156997; doi:10.3389/fgene.2024.1392745)
Supplement: Supplementary file 1 [file DataSheet1.zip › Supplementary Materials/Supplementary Table S6.xlsx]

## Sheet: Sheet1
Name	Abbreviation
Malignant melanoma	MELANOMA
Malignant melanoma of skin	MELANOMA_SKIN
Malignant neoplasm of skin	SKIN
Multiple myeloma	MULT_MYELOMA
Non-Hodgkin lymphoma, all	NONHODGKIN
Diffuse large B-cell lymphoma	DLBCL
Chronic lymphocytic leukaemia	CLL
Malignant neoplasm of brain	BRAIN
Brain meningioma	MENINGIOMA
Malignant neoplasm of head and neck	HEAD_AND_NECK
Malignant neoplasm of oral cavity	ORALCAVITY
Malignant neoplasm of thyroid gland	THYROID_GLAND
Malignant neoplasm of oesophagus	OESOPHAGUS
Malignant neoplasm of bronchus and lung	BRONCHUS_LUNG
Non-small cell lung cancer	LUNG_NONSMALL
Non-small cell lung cancer, adenocarcinoma	NSCLC_ADENO
Non-small cell lung cancer, squamous	NSCLC_SQUAM
Small cell lung cancer	SCLC
Malignant neoplasm of breast	BREAST
Malignant neoplasm of breast, HER-negative	BREAST_ERNEG
Malignant neoplasm of breast, HER-positive	BREAST_ERPLUS
Malignant neoplasm of stomach	STOMACH
Malignant neoplasm of intrahepatic ducts, biliary tract and gallbladder	BILIARY_GALLBLADDER
Hepatocellular carcinoma	HEPATOCELLU_CARC
Malignant neoplasm of pancreas	PANCREAS
Malignant neoplasm of kidney, except renal pelvis	KIDNEY_NOTRENALPELVIS
Malignant neoplasm of renal pelvis	RENAL_PELVIS
Malignant neoplasm of small intestine	SMALL_INTESTINE
Colorectal cancer	COLORECTAL
Malignant neoplasm of colon	COLON
Malignant neoplasm of rectum	RECTUM
Malignant neoplasm of bladder	BLADDER
Malignant neoplasm of corpus uteri	CORPUS_UTERI
Malignant neoplasm of cervix uteri	CERVIX_UTERI
Malignant neoplasm of ovary	OVARY
Malignant neoplasm of prostate	PROSTATE
Malignant neoplasm of testis	TESTIS
Malignant neoplasm	CANCER
